# Supplementary material for: Genetic and cross-species single-cell analyses prioritize CD83 in antigen-presenting cells as a candidate therapeutic target in asthma
Source: Front Immunol. 2026 Jul 13;17:1859076. doi: 10.3389/fimmu.2026.1859076 (PMC13402173; doi:10.3389/fimmu.2026.1859076)
Supplement: Supplementary file 2 [file DataSheet2.zip]

Archive with 8 entries (7 files):
- Supplemental Materials/
- __MACOSX/._Supplemental Materials
- Supplemental Materials/Supplementary Figures_Revised.docx
- __MACOSX/Supplemental Materials/._Supplementary Figures_Revised.docx
- Supplemental Materials/Supplemental Materials.docx
- __MACOSX/Supplemental Materials/._Supplemental Materials.docx
- Supplemental Materials/Supplemental Tables.xlsx
- __MACOSX/Supplemental Materials/._Supplemental Tables.xlsx
